# Supplementary material for: Preparation, Characterization, and Chemically Modified Date Palm Fiber Waste Biomass for Enhanced Phenol Removal from an Aqueous Environment
Source: Materials (Basel). 2023 May 30;16(11):4057. doi: 10.3390/ma16114057 (PMC10254225; doi:10.3390/ma16114057)
Supplement: Supplementary file 1 [file materials-16-04057-s001.zip]

Archive with 1 entries (1 files):
- materials-2368055-supplementary.pdf
